# Supplementary material for: Determination of Factors Associated with Natural Soil Suppressivity to Potato Common Scab
Source: PLoS One. 2015 Jan 22;10(1):e0116291. doi: 10.1371/journal.pone.0116291 (PMC4303419; doi:10.1371/journal.pone.0116291)
Supplement: S1 Table — (XLSX) [file pone.0116291.s001.xlsx]

## Sheet: Vyklantice2010
Table S1. Chemical and biological properties of the bulk soil, potato tuberosphere and periderm at Vyklantice site.
sample	N [%] soil	C [%] soil	S [mg/kg] soil	P [mg/kg] soil	Mg [mg/kg] soil	Ca [mg/kg] soil	Fe [mg/kg] soil	N [g/kg] periderm	P [mg/kg] periderm	Ca [mg/kg] periderm	Mg [mg/kg] periderm	Fe [mg/kg] periderm	bacteria [copies/g] soil	actinobacteria [copies/g] soil	txtB [copies/g] soil	actinobacteria [copies/g] periderm	txtB [copies/g] periderm	pH
VL_b1	0.1165	1.066	589.45	974	13100	2320	45600	-	-	-	-	-	2.28451e+10	5.35378e+09	38181	-	-	5.81
VL_b2	0.1145	1.011	555.45	898	13100	1990	45300	-	-	-	-	-	2.69165e+10	5.9747e+09	33463.4	-	-	5.64
VL_b3	0.142	1.312	645.5	1020	13800	1970	48500	-	-	-	-	-	2.6029e+10	4.73468e+09	39717.3	-	-	5.485
VL_b4	0.146	1.278	806.3	900	12900	3020	42700	-	-	-	-	-	4.55163e+10	6.30497e+09	26207.4	-	-	5.42
VL_A1	0.159	1.462	756.1	952	12700	2230	39800	24.854	2463.96	0.779167	1.13057	0.334333	2.50218e+10	4.29317e+09	7058.7	2.97035e+08	1.79758e+06	5.755
VL_A2	0.152	1.285	782.8	1000	13800	2100	43900	25.642	2744.14	1.00333	1.21685	0.3085	2.71001e+10	6.44211e+09	30680.2	2.78089e+08	1.34314e+06	5.605
VL_A3	0.15	1.319	831.3	972	13700	1930	42900	28.128	1923.95	0.675667	1.23777	0.6235	9.61834e+09	3.36623e+09	26339.2	5.23361e+07	791221	5.55
VL_A4	0.149	1.287	681.5	894	12100	1710	38400	23.023	1774.18	0.675333	1.13467	0.438	2.42277e+10	4.10831e+09	53996	1.48944e+08	1.28049e+06	5.545
VL_D1	0.153	1.35	857.2	933	12000	1760	42900	21.276	1922.09	0.396	1.11098	0.228333	1.08533e+10	6.5505e+09	15288.7	2.57415e+07	1.19535e+06	5.595
VL_D2	0.147	1.279	700.8	882	11400	1730	41600	26.686	1858.75	0.423333	1.11407	0.553333	7.95832e+09	1.57431e+09	8061.92	6.19005e+07	890308	5.795
VL_D3	0.147	1.264	763.6	971	12800	1760	46300	27.411	2021.85	0.3715	0.979617	0.309833	1.12265e+10	3.07454e+09	54156.1	1.98248e+07	1.03241e+06	5.555
VL_D4	0.15	1.326	798.3	858	11700	1430	42600	18.887	1651.32	0.3565	0.975317	0.261333	2.06591e+10	4.23022e+09	11563.6	1.94372e+07	980879	5.545
VL_V1	0.159	1.417	823	923	11400	1860	41300	23.793	1837.23	0.543833	0.955583	0.2565	1.32824e+10	2.4413e+09	11647	7.32684e+07	1.76164e+06	5.77
VL_V2	0.156	1.328	868.8	864	11600	1490	43100	16.549	1964.83	0.598333	1.04745	0.3655	9.78144e+09	3.17413e+09	35295	1.39041e+08	3.03348e+06	5.525
VL_V3	0.146	1.27	704.8	852	11500	1480	41900	22.888	1745.48	0.460333	1.12287	0.3985	3.13145e+10	2.32826e+09	54098.9	2.36115e+07	937542	5.57
VL_V4	0.15	1.295	738.2	849	11600	1510	41600	21.203	1473.66	0.5195	1.03882	0.3775	2.67448e+10	1.4324e+09	17681.7	6.70391e+07	1.31007e+06	5.57
VH_b1	0.1855	1.768	686.7	1080	10800	2580	41000	-	-	-	-	-	6.90184e+09	2.62442e+09	7448.94	-	-	6.175
VH_b2	0.1895	1.8205	664	1200	12400	3440	47300	-	-	-	-	-	1.15887e+10	4.52358e+09	7854.01	-	-	6.59
VH_b3	0.1985	1.873	660.85	1180	11900	2980	45600	-	-	-	-	-	2.46068e+10	4.04804e+09	15493.8	-	-	6.18
VH_b4	0.225	2.124	566.5	1190	11900	4600	42500	-	-	-	-	-	7.29776e+09	2.85043e+09	8406.61	-	-	6.265
VH_A1	0.222	2.079	698.6	1160	11100	3080	44100	28.171	1984.55	1.3605	1.04285	0.824167	1.21431e+10	4.31134e+09	45498	1.04662e+09	2.1902e+07	6.55
VH_A2	0.223	2.109	648.8	1200	10800	2730	43100	26.071	2539.98	1.33883	1.03437	0.591667	1.17961e+10	4.70252e+09	226056	7.76267e+08	1.68509e+07	6.4
VH_A3	0.221	2.081	747.4	1140	11200	2780	44200	22.68	2693.83	1.642	1.0891	0.489667	2.32818e+10	3.26717e+09	20875.3	9.46969e+07	1.97762e+06	6.45
VH_A4	0.221	2.087	757.5	1180	11400	3090	45200	29.633	2283.48	1.52183	1.19687	0.491167	1.96092e+10	3.0725e+09	178851	5.05399e+09	5.65379e+07	6.595
VH_D1	0.22	2.022	782.6	1100	11100	2710	44600	23.8	1884.15	0.6625	0.934433	0.308667	2.61731e+10	3.62513e+09	33308.5	2.17804e+08	4.93895e+06	6.375
VH_D2	0.219	2.065	804.3	1240	12800	3290	51700	27.602	1516.46	0.882833	0.9304	0.340833	1.51687e+10	2.70122e+09	15842.7	4.38798e+07	3.95856e+06	6.42
VH_D3	0.223	2.142	791.4	1240	12200	3510	49700	25.352	2596.96	0.978333	1.06462	0.304	1.18851e+10	1.79732e+09	12939.5	4.39328e+08	5.5333e+06	6.655
VH_D4	0.203	1.975	731.4	1150	12200	3090	49400	27.581	2839.24	0.818833	0.967733	0.354333	1.47671e+10	5.67865e+09	25273.5	6.65417e+08	1.81673e+07	6.48
VH_V1	0.217	2.109	723.3	1220	12000	2930	48600	26.679	2131.04	0.720667	1.11358	0.732833	1.21231e+10	3.53097e+09	21505.1	8.86749e+08	4.11482e+07	6.315
VH_V2	0.219	2.118	708	1160	12200	3130	49800	22.778	1839.32	0.731333	0.975117	0.534	1.36747e+10	3.95703e+09	46182.4	2.69357e+08	8.72933e+06	6.405
VH_V3	0.221	2.104	647.9	1260	12900	3640	51600	21.593	1893.06	0.916167	0.98125	0.436167	1.42219e+10	3.84507e+09	203190	7.68375e+08	3.38734e+07	6.555
VH_V4	0.214	2.101	610	1240	12700	3690	51000	27.154	2034.42	0.885833	1.09652	0.706333	9.9912e+09	1.99308e+09	80622.1	4.12551e+09	1.39535e+08	6.5
VH	Vyklantice, high-severity field
VL	Vyklantice, low-severity field
b1-b4	bulk soil
A1-A4	tuberosphere, cultivar Agria
D1-D4	tuberosphere, cultivar David
V1-V4	tuberosphere, cultivar Valfi
