# Supplementary material for: Determination of Factors Associated with Natural Soil Suppressivity to Potato Common Scab
Source: PLoS One. 2015 Jan 22;10(1):e0116291. doi: 10.1371/journal.pone.0116291 (PMC4303419; doi:10.1371/journal.pone.0116291)
Supplement: S2 Table — (XLSX) [file pone.0116291.s002.xlsx]

## Sheet: Zdirec2010
Table S2. Chemical and biological properties of the bulk soil, potato tuberosphere and periderm at Zdirec site.
sample	N [%] soil	C [%] soil	S [mg/kg] soil	P [mg/kg] soil	Mg [mg/kg] soil	Ca [mg/kg] soil	Fe [mg/kg] soil	N [g/kg] periderm	P [mg/kg] periderm	Ca [mg/kg] periderm	Mg [mg/kg] periderm	Fe [mg/kg] periderm	bacteria [copies/g] soil	actinobacteria [copies/g] soil	txtB [copies/g] soil	actinobacteria [copies/g] periderm	txtB [copies/g] periderm	pH
ZH_b1	0.199	2.009	304.85	702	4730	4360	27600	-	-	-	-	-	1.66972e+10	4.86541e+09	77762.4	-	-	7.05
ZH_b2	0.2025	2.1045	312.85	706	4300	3970	24500	-	-	-	-	-	1.43586e+10	4.72098e+09	101098	-	-	7.01
ZH_b3	0.2095	2.2505	320.9	667	4180	3750	24200	-	-	-	-	-	1.47189e+10	6.59424e+09	110556	-	-	6.925
ZH_b4	0.212	2.121	276.2	724	4810	5500	25700	-	-	-	-	-	1.95491e+10	5.50936e+09	62473.4	-	-	6.95
ZH_A1	0.233	2.438	332.9	704	4650	4090	28500	23.599	3327.59	1.03367	1.15482	0.983833	2.90819e+10	1.06752e+10	2.0978e+06	2.78763e+09	1.06069e+08	7.04
ZH_A2	0.227	2.365	323.1	753	4510	4110	27900	27.519	4601.79	1.5715	1.3083	1.24667	2.26985e+10	9.90149e+09	1.92288e+06	7.28443e+09	1.992e+08	7.105
ZH_A3	0.216	2.224	305.2	700	4330	4020	26300	23.681	3964.75	1.50917	1.17245	1.86117	9.55677e+09	3.20987e+09	1.27495e+06	5.1817e+09	1.01815e+08	7.12
ZH_A4	0.213	2.204	299.1	711	4630	3860	27600	23.835	3666.18	1.22167	1.19513	0.388667	2.3715e+10	7.06004e+09	259952	5.75514e+09	5.53418e+07	6.955
ZH_D1	0.217	2.227	302	748	5100	4330	30500	27.825	3165.97	0.920333	0.903733	0.5565	9.83625e+09	3.33786e+09	150720	1.09094e+09	1.95858e+07	6.895
ZH_D2	0.226	2.373	306.8	706	4460	3900	26600	26.937	3107.46	0.86	0.971217	0.493167	1.64559e+10	4.34966e+09	180175	1.78571e+09	2.1149e+07	6.99
ZH_D3	0.232	2.465	305.4	704	4670	4050	27800	21.349	2884.7	0.730167	0.841717	0.422	1.45564e+10	4.50451e+09	444742	3.05334e+09	4.23693e+07	6.825
ZH_D4	0.231	2.402	301.7	766	4690	4100	27700	20.723	3392.7	1.053	1.00908	0.3195	2.28451e+10	7.01536e+09	875251	9.33485e+08	1.88263e+07	6.985
ZH_V1	0.227	2.802	297.8	700	4680	3960	27200	22.679	2979.27	0.7295	1.13028	0.428333	1.18609e+10	6.04418e+09	716485	5.01087e+08	1.26584e+07	7.015
ZH_V2	0.24	2.564	306.6	751	4320	3970	26600	22.649	2422.99	0.773167	1.10088	1.31983	1.96558e+10	6.16925e+09	2.61037e+06	6.76627e+08	1.04914e+07	6.965
ZH_V3	0.225	2.356	291.6	738	4330	4390	27600	22.903	2575.55	0.852333	1.21543	0.280167	2.05201e+10	5.47652e+09	264640	1.92337e+09	1.43362e+07	7.285
ZH_V4	0.233	2.429	295.8	775	4550	4090	26900	18.553	2048.34	0.687333	0.846317	0.179167	3.65651e+10	nd	nd	7.90663e+08	1.82863e+07	nd
ZL_b1	0.1465	1.366	213.15	804	3750	2030	21500	-	-	-	-	-	6.02302e+09	3.96886e+09	8924.19	-	-	6.795
ZL_b2	0.164	1.525	233.25	874	3730	2180	22100	-	-	-	-	-	4.70393e+09	2.92691e+09	9220.8	-	-	6.755
ZL_b3	0.168	1.5525	237.25	871	3660	2320	21400	-	-	-	-	-	2.63512e+10	4.44619e+09	37687.2	-	-	6.935
ZL_b4	0.175	1.56	223.1	890	4170	3440	23000	-	-	-	-	-	9.82172e+09	2.80769e+09	3192.86	-	-	6.795
ZL_A1	0.191	1.829	245.6	844	3670	2130	21500	21.732	2961.03	1.08283	1.2619	0.4515	9.44016e+09	4.2081e+09	49778.8	1.28217e+10	2.06882e+08	6.865
ZL_A2	0.176	1.633	224.1	775	3500	2020	21000	19.072	2599.72	0.770667	1.13132	0.951167	1.51439e+10	4.71986e+09	431657	1.30633e+10	1.09776e+08	6.84
ZL_A3	0.177	1.656	225.6	879	3820	2290	23500	20.982	3178.2	0.9255	1.16828	0.615167	2.68297e+10	4.41154e+09	201074	4.40769e+09	1.67722e+07	6.92
ZL_A4	0.181	1.707	234.3	947	3990	2430	25100	23.639	3158.97	1.04217	1.32095	1.20067	2.58942e+10	2.9223e+09	131914	6.36265e+09	3.52119e+07	6.93
ZL_D1	0.174	1.612	221.3	628	1240	1300	10600	22.322	2590.25	0.504	1.0066	0.684	1.85037e+10	3.43204e+09	58770.5	9.70524e+08	9.85213e+06	6.82
ZL_D2	0.168	1.56	212.8	790	3790	2140	22500	20.751	2526.65	0.571667	0.924083	0.539667	1.15758e+10	3.73278e+09	126206	1.67699e+09	9.7183e+06	6.86
ZL_D3	0.192	1.798	238.8	857	4180	2570	23800	25.758	3182.69	0.677333	1.04532	0.653833	1.92135e+10	7.09341e+09	366281	7.06858e+08	5.9837e+06	6.945
ZL_D4	0.194	1.899	287.3	889	3740	2360	23000	26.25	2807.56	0.5755	0.987217	0.369833	8.1415e+09	2.35845e+09	32375.5	3.01245e+09	3.66115e+07	6.89
ZL_V1	0.176	1.666	262.9	915	4410	2420	25900	27.789	2645.02	0.399833	1.217	1.2325	8.4096e+09	2.56474e+09	253361	1.07035e+09	7.19087e+06	6.835
ZL_V2	0.19	1.778	283.2	960	4370	2590	25600	19.847	2185.89	0.4235	1.15473	1.02733	1.26045e+10	4.59272e+09	1.16151e+06	4.05154e+09	3.81899e+07	6.97
ZL_V3	0.182	1.77	271	860	4120	2480	24700	25.858	2479.28	0.463	1.0717	0.3435	1.47883e+10	4.3226e+09	642670	6.88192e+08	3.94955e+06	6.865
ZL_V4	0.189	1.813	285.1	943	4290	2700	25000	25.322	2244.54	0.677	1.0947	0.316333	nd	nd	nd	1.42588e+09	1.8311e+07	6.975
ZH	Zdirec, high-severity field
ZL	Zdirec, low-severity field
b1-b4	bulk soil
A1-A4	tuberosphere, cultivar Agria
D1-D4	tuberosphere, cultivar David
V1-V4	tuberosphere, cultivar Valfi
nd	not determined
