# Supplementary material for: Determination of Factors Associated with Natural Soil Suppressivity to Potato Common Scab
Source: PLoS One. 2015 Jan 22;10(1):e0116291. doi: 10.1371/journal.pone.0116291 (PMC4303419; doi:10.1371/journal.pone.0116291)
Supplement: S3 Table — (XLSX) [file pone.0116291.s003.xlsx]

## Sheet: List1
Table S3. Common scab severity, raw data
Site	Field	Cultivar	Common scab severity
V	VL	A	1
V	VL	A	1
V	VL	A	2
V	VL	A	1
V	VL	A	2
V	VL	A	3
V	VL	A	2
V	VL	A	2
V	VL	A	2
V	VL	A	3
V	VL	A	4
V	VL	A	3
V	VL	A	3
V	VL	A	3
V	VL	A	2
V	VL	A	3
V	VL	A	2
V	VL	A	2
V	VL	A	3
V	VL	A	4
V	VL	A	4
V	VL	A	3
V	VL	A	3
V	VL	A	3
V	VL	A	2
V	VL	A	2
V	VL	A	3
V	VL	A	4
V	VL	A	4
V	VL	A	4
V	VL	A	4
V	VL	A	4
V	VL	A	1
V	VL	A	2
V	VL	A	3
V	VL	A	3
V	VH	A	3
V	VH	A	3
V	VH	A	3
V	VH	A	4
V	VH	A	3
V	VH	A	2
V	VH	A	4
V	VH	A	3
V	VH	A	5
V	VH	A	4
V	VH	A	6
V	VH	A	4
V	VH	A	4
V	VH	A	4
V	VH	A	2
V	VH	A	3
V	VH	A	4
V	VH	A	4
V	VH	A	5
V	VH	A	5
V	VH	A	5
V	VH	A	4
V	VH	A	4
V	VH	A	4
V	VH	A	4
V	VH	A	4
V	VH	A	4
V	VH	A	4
V	VH	A	5
V	VH	A	4
V	VH	A	4
V	VH	A	3
V	VH	A	4
V	VH	A	4
V	VL	D	3
V	VL	D	1
V	VL	D	1
V	VL	D	1
V	VL	D	1
V	VL	D	2
V	VL	D	3
V	VL	D	2
V	VL	D	5
V	VL	D	5
V	VL	D	6
V	VL	D	6
V	VL	D	1
V	VL	D	2
V	VL	D	1
V	VL	D	1
V	VL	D	2
V	VL	D	2
V	VL	D	2
V	VL	D	1
V	VL	D	1
V	VL	D	1
V	VL	D	4
V	VL	D	4
V	VL	D	1
V	VL	D	1
V	VL	D	1
V	VL	D	1
V	VL	D	2
V	VL	D	1
V	VL	D	1
V	VL	D	1
V	VL	D	3
V	VL	D	4
V	VL	D	3
V	VL	D	1
V	VL	D	5
V	VL	D	6
V	VH	D	4
V	VH	D	3
V	VH	D	2
V	VH	D	1
V	VH	D	3
V	VH	D	3
V	VH	D	2
V	VH	D	3
V	VH	D	4
V	VH	D	3
V	VH	D	3
V	VH	D	2
V	VH	D	3
V	VH	D	3
V	VH	D	3
V	VH	D	3
V	VH	D	4
V	VH	D	5
V	VH	D	4
V	VH	D	3
V	VH	D	2
V	VH	D	3
V	VH	D	2
V	VH	D	1
V	VH	D	3
V	VH	D	3
V	VH	D	4
V	VH	D	4
V	VH	D	3
V	VH	D	3
V	VH	D	3
V	VH	D	3
V	VH	D	2
V	VH	D	1
V	VH	D	3
V	VH	D	3
V	VH	D	4
V	VH	D	4
V	VL	V	2
V	VL	V	2
V	VL	V	1
V	VL	V	1
V	VL	V	1
V	VL	V	1
V	VL	V	1
V	VL	V	1
V	VL	V	1
V	VL	V	1
V	VL	V	2
V	VL	V	1
V	VL	V	3
V	VL	V	1
V	VL	V	1
V	VL	V	1
V	VL	V	2
V	VL	V	1
V	VL	V	3
V	VL	V	1
V	VL	V	3
V	VL	V	2
V	VL	V	3
V	VL	V	4
V	VL	V	1
V	VL	V	1
V	VL	V	1
V	VL	V	3
V	VL	V	1
V	VL	V	1
V	VL	V	5
V	VL	V	4
V	VL	V	1
V	VL	V	1
V	VL	V	4
V	VL	V	5
V	VL	V	1
V	VL	V	4
V	VL	V	4
V	VL	V	3
V	VL	V	3
V	VH	V	5
V	VH	V	5
V	VH	V	5
V	VH	V	7
V	VH	V	6
V	VH	V	8
V	VH	V	3
V	VH	V	3
V	VH	V	3
V	VH	V	3
V	VH	V	2
V	VH	V	1
V	VH	V	6
V	VH	V	4
V	VH	V	4
V	VH	V	3
V	VH	V	3
V	VH	V	5
V	VH	V	6
V	VH	V	8
V	VH	V	9
V	VH	V	4
V	VH	V	5
V	VH	V	7
V	VH	V	7
V	VH	V	6
V	VH	V	7
V	VH	V	6
V	VH	V	8
V	VH	V	5
V	VH	V	7
V	VH	V	6
V	VH	V	6
V	VH	V	6
V	VH	V	7
V	VH	V	5
V	VH	V	7
V	VH	V	5
V	VH	V	5
V	VH	V	5
V	VH	V	3
V	VH	V	3
Z	ZL	A	4
Z	ZL	A	4
Z	ZL	A	5
Z	ZL	A	5
Z	ZL	A	3
Z	ZL	A	4
Z	ZL	A	3
Z	ZL	A	4
Z	ZL	A	3
Z	ZL	A	4
Z	ZL	A	5
Z	ZL	A	5
Z	ZL	A	4
Z	ZL	A	5
Z	ZL	A	5
Z	ZL	A	4
Z	ZL	A	7
Z	ZL	A	5
Z	ZL	A	4
Z	ZL	A	4
Z	ZL	A	4
Z	ZL	A	4
Z	ZL	A	7
Z	ZL	A	5
Z	ZL	A	5
Z	ZL	A	6
Z	ZL	A	4
Z	ZL	A	5
Z	ZL	A	7
Z	ZL	A	8
Z	ZL	A	6
Z	ZL	A	4
Z	ZL	A	6
Z	ZL	A	7
Z	ZL	A	6
Z	ZH	A	6
Z	ZH	A	6
Z	ZH	A	5
Z	ZH	A	7
Z	ZH	A	8
Z	ZH	A	8
Z	ZH	A	8
Z	ZH	A	8
Z	ZH	A	6
Z	ZH	A	7
Z	ZH	A	7
Z	ZH	A	8
Z	ZH	A	8
Z	ZH	A	8
Z	ZH	A	7
Z	ZH	A	8
Z	ZH	A	7
Z	ZH	A	8
Z	ZH	A	8
Z	ZH	A	8
Z	ZH	A	7
Z	ZH	A	2
Z	ZH	A	2
Z	ZH	A	5
Z	ZH	A	7
Z	ZH	A	7
Z	ZH	A	7
Z	ZH	A	8
Z	ZH	A	7
Z	ZH	A	8
Z	ZH	A	8
Z	ZH	A	7
Z	ZH	A	7
Z	ZH	A	7
Z	ZL	D	5
Z	ZL	D	5
Z	ZL	D	4
Z	ZL	D	4
Z	ZL	D	5
Z	ZL	D	6
Z	ZL	D	3
Z	ZL	D	2
Z	ZL	D	4
Z	ZL	D	4
Z	ZL	D	4
Z	ZL	D	4
Z	ZL	D	4
Z	ZL	D	4
Z	ZL	D	4
Z	ZL	D	4
Z	ZL	D	5
Z	ZL	D	5
Z	ZL	D	1
Z	ZL	D	5
Z	ZL	D	2
Z	ZL	D	5
Z	ZL	D	2
Z	ZL	D	5
Z	ZL	D	4
Z	ZL	D	1
Z	ZL	D	4
Z	ZL	D	5
Z	ZH	D	5
Z	ZH	D	6
Z	ZH	D	5
Z	ZH	D	6
Z	ZH	D	6
Z	ZH	D	6
Z	ZH	D	7
Z	ZH	D	8
Z	ZH	D	6
Z	ZH	D	7
Z	ZH	D	6
Z	ZH	D	6
Z	ZH	D	6
Z	ZH	D	7
Z	ZH	D	3
Z	ZH	D	6
Z	ZH	D	7
Z	ZH	D	6
Z	ZH	D	6
Z	ZH	D	6
Z	ZH	D	7
Z	ZH	D	7
Z	ZH	D	5
Z	ZH	D	5
Z	ZH	D	7
Z	ZH	D	7
Z	ZH	D	4
Z	ZH	D	4
Z	ZH	D	5
Z	ZH	D	5
Z	ZH	D	5
Z	ZH	D	5
Z	ZH	D	4
Z	ZH	D	5
Z	ZH	D	4
Z	ZH	D	5
Z	ZH	D	4
Z	ZH	D	5
Z	ZH	D	4
Z	ZH	D	5
Z	ZL	V	2
Z	ZL	V	1
Z	ZL	V	3
Z	ZL	V	3
Z	ZL	V	7
Z	ZL	V	7
Z	ZL	V	5
Z	ZL	V	5
Z	ZL	V	5
Z	ZL	V	4
Z	ZL	V	3
Z	ZL	V	1
Z	ZL	V	3
Z	ZL	V	1
Z	ZL	V	6
Z	ZL	V	4
Z	ZL	V	6
Z	ZL	V	5
Z	ZL	V	3
Z	ZL	V	2
Z	ZL	V	4
Z	ZL	V	5
Z	ZL	V	5
Z	ZL	V	5
Z	ZL	V	1
Z	ZL	V	3
Z	ZL	V	6
Z	ZL	V	5
Z	ZL	V	3
Z	ZL	V	4
Z	ZL	V	5
Z	ZL	V	5
Z	ZL	V	6
Z	ZL	V	5
Z	ZL	V	3
Z	ZL	V	3
Z	ZL	V	1
Z	ZL	V	1
Z	ZH	V	8
Z	ZH	V	9
Z	ZH	V	3
Z	ZH	V	3
Z	ZH	V	5
Z	ZH	V	6
Z	ZH	V	5
Z	ZH	V	8
Z	ZH	V	8
Z	ZH	V	9
Z	ZH	V	8
Z	ZH	V	8
Z	ZH	V	7
Z	ZH	V	7
Z	ZH	V	6
Z	ZH	V	8
Z	ZH	V	7
Z	ZH	V	8
Z	ZH	V	9
Z	ZH	V	9
Z	ZH	V	8
Z	ZH	V	8
Z	ZH	V	9
Z	ZH	V	9
Z	ZH	V	9
Z	ZH	V	9
Z	ZH	V	7
Z	ZH	V	9
Z	ZH	V	8
Z	ZH	V	8
Z	ZH	V	8
Z	ZH	V	9
Z	ZH	V	9
Z	ZH	V	7
Z	ZH	V	8
Z	ZH	V	7
