# Supplementary material for: Determination of Factors Associated with Natural Soil Suppressivity to Potato Common Scab
Source: PLoS One. 2015 Jan 22;10(1):e0116291. doi: 10.1371/journal.pone.0116291 (PMC4303419; doi:10.1371/journal.pone.0116291)
Supplement: S4 Table — (XLSX) [file pone.0116291.s004.xlsx]

## Sheet: TRFs_normalized
Table S4. T-RFLP profiles of actinobacterial communities in the bulk soil and potato tuberosphere at Vyklantice site.
T-RF, sample	VL_b1	VL_b2	VL_b3	VL_b4	VL_A1	VL_A2	VL_A3	VL_A4	VL_D1	VL_D2	VL_D3	VL_D4	VL_V1	VL_V2	VL_V3	VL_V4	VH_b1	VH_b2	VH_b3	VH_b4	VH_A1	VH_A2	VH_A3	VH_A4	VH_D1	VH_D2	VH_D3	VH_D4	VH_V1	VH_V2	VH_V3	VH_V4
90
91
94
96	0.0181433	0.025365	0.0260466	0.0260396	0.00701829	0.0117816	0.0332319	0.0149402	0.0230544	0.00758223	0.0125716			0.0202793	0.011211	0.0137335	0.0122818	0.0109502		0.0130494	0.00841483			0.00820661			0.00976656	0.00838169	0.0080574	0.0177789	0.00736878	0.00956117
99
100	0.0441001		0.0218839	0.0235782	0.0118035	0.021207	0.0101471	0.0115095	0.0218174	0.0137762	0.0143675	0.0252577	0.0245528	0.0255984	0.0118456	0.0180529	0.00917906	0.00832668	0.0227133		0.0212645			0.0118272	0.00880395			0.0105308	0.00728477	0.0076717	0.00646185	0.0100515
103	0.0279433	0.0215293	0.0115366	0.0169711	0.00818801	0.0265742	0.0164891	0.00929615	0.0169816		0.0099899			0.00831117			0.0180995	0.0216722	0.0254758	0.02179	0.0123948	0.0122544	0.0109628	0.0229302	0.00955551	0.0178713		0.00924135	0.0098234	0.0197272	0.00827571	0.0115224
106
108
110
113	0.0535028	0.0340262	0.030804	0.0370514	0.00903871	0.0290614	0.0435058	0.0170429	0.0220423	0.00918411	0.0212145	0.019821	0.0193312	0.0179521	0.0155473	0.0151733	0.0393019	0.0238394	0.0251688	0.0291764	0.0156925	0.015456	0.0168017	0.0184649	0.0144943	0.0236399	0.0170319	0.0125725	0.0179912	0.025207	0.01179	0.0137289
115
117
120	0.0336379		0.0140343		0.0176521	0.0322032		0.00984949		0.00982486	0.00976541			0.0085328	0.013432										0.0255529			0.0169783
122	0.0206595	0.0426875	0.0310419	0.0369219	0.0219056	0.05917	0.0690005	0.0406153	0.0332883	0.0216788	0.0198675	0.0337524	0.0201089	0.051086	0.0401904	0.0336693	0.0289593	0.0143721	0.0466544	0.0156346	0.0167159	0.0153456	0.0137035	0.0164132	0.0105218	0.0118765	0.0147689	0.0170858	0.0168874	0.00803702	0.0147376	0.0117676
125	0.0161568	0.0340262	0.0179591	0.0246146	0.0289239	0.0552428	0.0348808	0.0163789	0.0152946	0.010786	0.00819396	0.0216333		0.0134087	0.0153358	0.0170562	0.0214609	0.0278316		0.0263449	0.0137594		0.0114395		0.0127765	0.021717		0.00827423	0.0149007		0.0096361
127			0.0118934		0.0141429		0.0124302	0.00852147		0.00897053				0.0192819	0.0118456			0.012433	0.0405157	0.0152653	0.0073914			0.0258267					0.00629139	0.0233804	0.00804897	0.0161804
129				0.0126959		0.0143998												0.0187065	0.0141191	0.0225286	0.00932454		0.0189466	0.0102583						0.0143692	0.00816234	0.0118902
131
134				0.00984583		0.0162325		0.00818946
136	0.0251622	0.0164563	0.0166508	0.0246146	0.00797533	0.0287996	0.0246068	0.0101815	0.0138327		0.00864295			0.0123005	0.0109995		0.0159017	0.0133455		0.0110797	0.00830111							0.00719966	0.00860927	0.0108378		0.00600637
138
140
142	0.0241028	0.018436	0.0173644	0.0235782	0.00893237	0.0307632	0.0303146	0.0144976	0.0132704	0.0101452	0.013245			0.0159574	0.0124802	0.0181637	0.0156432	0.0138018	0.021639	0.0132956	0.0114851		0.0119161	0.0114651	0.00923341	0.0117634	0.0153645	0.0128949	0.014128	0.0146128	0.0106564	0.0099289
144	0.0107271		0.00784967	0.0128255			0.014967							0.00864362			0.0103426													0.0058451
148						0.0054981
149
152	0.00993246					0.00877078											0.0102133	0.00855481												0.00523624
154	0.0136406		0.00677926	0.0104936		0.0104726	0.0150939							0.00742465				0.00684385												0.00998539
156
158																	0.00930834	0.00672978	0.00798036
160
162
165	0.0247649		0.0128449	0.0154165		0.0201597	0.0164891	0.00830013	0.0106838		0.00774498			0.00808954			0.0106012	0.00787042			0.00591312			0.0083273				0.00719966	0.00871965	0.0105943	0.00680195	0.00600637
166						0.00877078
169
172
174
177	0.0108595					0.0091635
178
180
182
184
186	0.0112568		0.00820647	0.00997539		0.0108653												0.00821262												0.00511447
188
190
193	0.0132433			0.0126959		0.0100799		0.00763612	0.00967161								0.00788623				0.00716398
194								0.00708278	0.00944669
197	0.0586677	0.0564217	0.0576832	0.0746211	0.0666738	0.0555046	0.0341197	0.113546	0.0801844	0.0855404	0.0764396	0.0705629	0.0954338	0.135417	0.118667	0.103555	0.040724	0.0505304	0.0867096	0.0437031	0.0857403	0.0783837	0.0667302	0.0627565	0.0694653	0.0639068	0.0581229	0.109607	0.0747241	0.0412811	0.0605374	0.0551606
199		0.0171987	0.00939581	0.01153	0.0110591	0.0274905	0.0161086	0.0277778	0.0166442		0.0120103		0.0216643	0.0185062	0.0222105	0.0168346	0.00892049	0.0190487	0.0271639	0.0249908	0.048101	0.0410687	0.0346759	0.0438088	0.0351084	0.0418505	0.0300143	0.0426606	0.0272627	0.020945	0.0282281	0.0319931
200					0.0228626				0.030027	0.0156984	0.020541	0.0168762									0.0191039	0.0243983	0.0152526	0.0162925	0.020292	0.0188893	0.0151263	0.0146142	0.0145695	0.0116902	0.00827571	0.011645
202	0.0147	0.020292	0.0105852	0.0147688	0.0172267	0.0162325		0.0162683	0.0177688	0.0130286	0.0161634			0.0164007	0.0127975	0.0170562	0.0106012	0.0143721	0.00859423		0.0185354	0.0239567	0.0128694	0.0142409	0.0163195	0.0140256	0.0120295	0.0149366	0.0156733	0.00718461	0.010543	0.0111547
204																					0.00545827								0.00640177
206
208
210
211
213
216														0.00664894
218
220																	0.0112476		0.0127379		0.00705026								0.00651214
221
223
226
229	0.0450271		0.0539962	0.0518202	0.0476393	0.0363922		0.0524568	0.0404858	0.0507262	0.0495005	0.0648998	0.0676591	0.0515293	0.0601798	0.0633514	0.0248222	0.0384396	0.0260896	0.049366	0.0531044	0.0609406	0.0512393	0.0586531	0.0574404	0.060966	0.0630062	0.0658715	0.0653422	0.053093	0.0710804	0.0653346
232	0.193882	0.195249	0.188749	0.198471	0.190664	0.114675	0.129122	0.193227	0.196356	0.218176	0.192502	0.223921	0.267748	0.201574	0.20899	0.235242	0.130834	0.090795	0.161295	0.102179	0.142597	0.129057	0.113203	0.144702	0.19315	0.130868	0.136613	0.192886	0.174172	0.118729	0.133091	0.14403
234	0.115084	0.187825	0.153782	0.16414	0.160145	0.0988349	0.169964	0.140549	0.145974	0.163392	0.159165	0.175898	0.158205	0.147717	0.140666	0.17621	0.179444	0.144633	0.226826	0.157085	0.142256	0.159307	0.151811	0.155684	0.137857	0.168872	0.149238	0.156243	0.180905	0.138821	0.17345	0.148566
235	0.0646272	0.12101	0.101808	0.069439	0.140578	0.0849588	0.146246	0.104139	0.113698	0.10818	0.118869	0.119379	0.112654	0.0971853	0.102909	0.130579	0.150356	0.122847		0.0989782	0.0894928	0.131596	0.0892517	0.0891866	0.119283	0.102703	0.0999285	0.0827423		0.0667316	0.0984015	0.0942633
237	0.0307244	0.0666914	0.0476927	0.0264283	0.0700766	0.0387485	0.0961441	0.0479194	0.0486955	0.0577745	0.0618476	0.0605958	0.0592156	0.0337988	0.052459	0.0479566	0.0703297	0.0647884	0.0524862	0.0587221	0.0526495	0.0667918	0.0555291	0.0608255	0.0630234	0.0675263	0.0628871	0.0414786	0.0796909	0.0554067	0.066319	0.0661927
240	0.0290028	0.0501114	0.0426974	0.0119186	0.0477456	0.0303705	0.047311	0.0376273	0.0363248	0.0489107	0.0480413	0.0639937	0.049439	0.00797872	0.0355368	0.0150626	0.0579186	0.0619368	0.036372	0.0800197	0.0548101	0.0629278	0.0770972	0.0573256	0.052609	0.0753308	0.0770605	0.0440576	0.0705298	0.0726985	0.0615576	0.0663153
242	0.0429082	0.0686711	0.0641056	0.0535043	0.0567843	0.038094	0.0398275	0.0586543	0.0605038	0.082123	0.0762151	0.0872126	0.0728808	0.0511968	0.0638815	0.0643482	0.0468003	0.0825824	0.0643033	0.0779269	0.0562884	0.0703246	0.077693	0.0535844	0.060554	0.0758964	0.0745593	0.041801	0.08234	0.100828	0.0778823	0.0771022
245	0.0133757		0.012726		0.0226499			0.00962815	0.00955915	0.0544639	0.0275003	0.0161966	0.0311077		0.027816		0.0293471	0.0887419	0.0426642	0.121384	0.0749375	0.0973725	0.16051	0.0951002	0.0739747	0.0771406	0.151977	0.0675908	0.0682119	0.109474	0.109058	0.109953
246
247
251
252	0.0341677	0.024004	0.0218839	0.0260396	0.0103148	0.0344286		0.0141656	0.014395	0.0100384	0.0156022			0.0151817	0.0109995	0.013955	0.0206852	0.017794	0.0145795	0.0174812	0.0120537	0.0108192	0.010367	0.0141202	0.00998497	0.0151567	0.012506	0.00924135	0.0135762	0.014491	0.0096361	0.011645
254						0.00615264
256
258
260
262																	0.00879121		0.0130448									0.00591017	0.00739514	0.00438383
266																			0.00997545
268
270
272
274
275
276
279
282						0.00890169																								0.0058451
285																			0.0128913
286
288
290
292
294
296
298
299
300
VH	Vyklantice, high-severity field
VL	Vyklantice, low-severity field
b1-b4	bulk soil
A1-A4	tuberosphere, cultivar Agria
D1-D4	tuberosphere, cultivar David
V1-V4	tuberosphere, cultivar Valfi
