# Supplementary material for: Determination of Factors Associated with Natural Soil Suppressivity to Potato Common Scab
Source: PLoS One. 2015 Jan 22;10(1):e0116291. doi: 10.1371/journal.pone.0116291 (PMC4303419; doi:10.1371/journal.pone.0116291)
Supplement: S5 Table — (XLSX) [file pone.0116291.s005.xlsx]

## Sheet: TRFs_normalized
Table S5. T-RFLP profiles of actinobacterial communities in potato periderm at Vyklantice site.
T-RF, sample	VL_A2	VL_A3	VL_A4	VL_D1	VL_D2	VL_D3	VL_D4	VL_V1	VL_V2	VL_V4	VH_A1	VH_A2	VH_A3	VH_A4	VH_D2	VH_D3	VH_D4	VH_V1	VH_V2	VH_V3	VH_V4
50
51	0.2228	0.224778	0.0469083				0.0847085	0.0402224				0.0628874
52	0.1678		0.0872068	0.128926				0.0279049	0.095678		0.283715	0.019996		0.0587288		0.0573	0.0345035	0.0727073		0.0172287	0.0163049
53	0.1001				0.016		0.0566057	0.0571179		0.281944		0.0362927	0.0135959	0.0921819	0.0483766				0.20302	0.0226051	0.0475143
54		0.216878	0.0367804	0.0383077				0.0352082	0.0898493		0.127462										0.0341102
55	0.0827								0.0838007	0.213757				0.0299839		0.0295	0.0186019	0.227823	0.0972097
56		0.0580942								0.170566		0.029894			0.042275				0.0718072
57									0.0148466									0.169417
58
59									0.00791818					0.0875976
60					0.0335					0.0064987	0.0973708		0.0230931		0.0592722		0.0575058
61	0.1131		0.0277186	0.0160032			0.0282028				0.0418874	0.0969806			0.0594901	0.072	0.0277028
62	0.0673		0.0123667			0.0144		0.00795727				0.0310938		0.0444802	0.0256047	0.0242				0.0101417	0.00820246
63			0.0367804			0.0097		0.0144975	0.0406906	0.0658868	0.0851744	0.0878824	0.0170949		0.106014	0.068	0.120712			0.011608	0.00690207
64	0.0625		0.0104478	0.019904	0.0748		0.0178018	0.0258339	0.0366216		0.0577827						0.0528053			0.0164956
65	0.0389	0.0224978		0.0154031	0.0296	0.0223	0.0425043		0.0423403	0.0121976	0.0389883				0.0367182			0.0712071	0.0829083	0.0130743
66		0.009999	0.00842217		0.0391	0.0247	0.049805		0.0368415		0.00369889				0.0166703	0.0364
67		0.0106989	0.0233475	0.0183037	0.1333	0.0578	0.0568057	0.0221278	0.0577367	0.0108978					0.0130747	0.0152	0.0250025	0.0639064	0.0813081	0.0482649
68			0.019403	0.0530106	0.1191	0.0976	0.126313	0.0256159	0.102167	0.019996	0.0141957				0.012421	0.0135	0.0265027
69	0.016	0.030097					0.0135014			0.0196961	0.00469859								0.0233023
70	0.0097								0.00615858	0.0183963	0.00739778										0.00720216
71															0.0103508
72
73
74
75
76																					0.0139042
77	0.0034									0.0164967	0.00839748	0.0242951			0.03236	0.0164	0.00810081
78								0.0134075						0.0288688			0.0539054			0.00745357	0.0340102
79	0.0158		0.0162047	0.0618124	0.0263				0.0368415	0.0409918	0.0449865	0.084983	0.0204939		0.116692	0.09		0.0256026	0.0306031
80
81
82
83															0.0101329
84
85
86
87										0.0118976
88											0.00739778				0.0110046
89									0.00681843	0.0181964		0.0488902		0.0112749			0.0262026				0.0109033
90	0.0112		0.0075693	0.0334067				0.0122084			0.0344897		0.0120964		0.0929396	0.0442		0.0170017
91
92
93
94	0.004
95									0.00472891
96
97
98			0.0511727		0.0255	0.0138		0.0272509												0.18194	0.0611183
99		0.0213979	0.0633262	0.0575115	0.0434	0.0164				0.00469906	0.00629811			0.016107
100				0.0838168			0.0808081				0.0194942			0.104572		0.0131				0.200513	0.126538
101		0.0347965			0.0162	0.0084		0.0914541
102														0.0267625				0.070407			0.0748224
103			0.00788913	0.0113023				0.0458906								0.0228		0.0531053			0.0463139
104									0.00604861					0.023665		0.0155	0.0191019
105	0.0058														0.0069732					0.00843109
106										0.00669866	0.00449865				0.0468512
107												0.0314937					0.00850085	0.0152015			0.0153046
108																					0.00720216
109
110
111
112
113
114										0.00789842
115						0.0097						0.0111978
116						0.0378
117			0.0355011					0.00861129		0.00759848	0.00619814	0.0242951			0.0357376				0.0150015
118			0.0522388	0.0132026	0.0116	0.0456
119						0.0431	0.0394039													0.042522
120		0.0335966	0.041791	0.0286057	0.0158				0.00703838		0.00829751			0.0314707						0.0661046	0.0346104
121		0.0281972	0.0333689	0.0254051	0.0163	0.0404	0.029603	0.0669283			0.00649805			0.0260191							0.0355107
122		0.0194981	0.0257996	0.0214043	0.0169		0.0233023		0.0177059					0.0244084		0.017				0.0234604
123		0.0154985	0.0183369	0.0172034				0.0466536								0.0349		0.00640064
124				0.0142028			0.0113011							0.0152397			0.0179018
125		0.0111989	0.0136461	0.0109022		0.0139										0.0236	0.0176018	0.00680068
126	0.0043									0.00439912							0.0125013	0.00370037
127								0.00959233
128
129
130
131
132
133
134
135
136															0.00730007
137
138
139	0.0057					0.0086	0.0108011		0.00758825	0.00429914				0.0109032						0.0106305
140
141
142
143	0.0127					0.0098				0.00459908	0.00619814			0.0152397	0.0103508
144
145
146
147
148
149
150
151
152	0.0036
153	0.0051
154
155
156
157
158
159
160
161
162
163
164
165
166
167
168
169
170
171
172
173
174
175
176
177
178
179
180
181
182
183
184
185
186
187
188
189
190
191
192
193						0.0089						0.0653869	0.023193		0.0127479		0.0212021	0.00410041	0.0345035		0.0146044
194				0.00960192			0.00970097		0.0156164			0.0284943								0.00953079
195				0.0237047							0.00509847	0.0566887			0.00784485		0.0090009		0.0187019		0.0322097
196	0.0038						0.0146015		0.00439899	0.0144971	0.0116965	0.0720856	0.0257923	0.0692603		0.0208	0.0285029	0.0127013	0.0275028	0.0250489	0.0454136
197	0.0115	0.0237976	0.0457356	0.0861172	0.0605	0.0225	0.0393039	0.109004	0.0495986	0.00559888		0.118576	0.0462861	0.113741	0.0419481	0.0297	0.0489049	0.0791079	0.0686069
198		0.0115988	0.00788913		0.033	0.0106	0.0154015			0.00629874	0.0238928							0.0314031	0.0418042	0.118524	0.153346
199		0.0307969	0.0352878		0.0228	0.0087		0.0229998	0.0282635			0.00969806
200					0.0333	0.0121			0.00879798	0.00579884									0.0212021
201									0.00813813
202
203
204
205
206
207
208
209
210
211
212
213
214
215
216
217
218
219
220
221
222
223
224													0.0154954
225													0.0138958
226
227									0.00505884				0.0181945			0.0085
228				0.0159032		0.0143		0.0226728					0.0429871				0.0361036
229		0.010099	0.00799574					0.0265969	0.021885				0.0885734			0.0437			0.0131013
230	0.0039	0.0352965	0.046162		0.0331	0.0596	0.0431043	0.0733595	0.0543275				0.0790763	0.0252757	0.012421	0.0562	0.0641064			0.00806452	0.0194058
231	0.015	0.115388	0.139019	0.145329	0.1129	0.146	0.111011	0.150425	0.0637853	0.00959808			0.143757	0.0862347	0.0426019	0.1065	0.0957096	0.0165017	0.0535054	0.054741
232	0.0133	0.0258974			0.0405	0.1104	0.0632063			0.00629874	0.0371888	0.0390922	0.169049		0.0586184	0.1003	0.0811081	0.0353035	0.0326033	0.0943304	0.115035
233			0.0147122															0.00680068
234		0.00989901	0.0153518	0.0392078	0.0219	0.042	0.0322032	0.0164596	0.021775	0.00429914		0.00979804	0.0690793	0.0215587	0.0140553	0.0179	0.0361036	0.0108011	0.0283028
235			0.0116205			0.0204					0.00349895		0.0525842	0.0364267	0.00915232	0.0228	0.0363036		0.0153015
236				0.0115023	0.0144	0.0237			0.0117673				0.0491852						0.0151015
237					0.0102	0.0244					0.00349895	0.009998	0.0639808				0.0158016		0.0246025	0.00928641	0.0325098
238						0.0156			0.00516881				0.0124963
239
240						0.0068
241
242
243
244
245
246
247
248
249
250
251
252
253
254
255
256
257
258
259
260
261
262
263
264
265
266
267
268
269
270
271
272
273
274
275
276
277																					0.0070021
278
279
280
281
282
283
284
285
286
287
288
289
290
291
292
293
294
295
296
297
298
299
300
VH	Vyklantice, high-severity field
VL	Vyklantice, low-severity field
A1-A4	tuberosphere, cultivar Agria
D1-D4	tuberosphere, cultivar David
V1-V4	tuberosphere, cultivar Valfi
