# Supplementary material for: Determination of Factors Associated with Natural Soil Suppressivity to Potato Common Scab
Source: PLoS One. 2015 Jan 22;10(1):e0116291. doi: 10.1371/journal.pone.0116291 (PMC4303419; doi:10.1371/journal.pone.0116291)
Supplement: S7 Table — (XLSX) [file pone.0116291.s007.xlsx]

## Sheet: TRFs_normalized
Table S7. T-RFLP profiles of actinobacterial communities in potato periderm at Zdirec site.
T/RF, sample	ZL_A1	ZL_A2	ZL_A3	ZL_A4	ZL_D1	ZL_D3	ZL_D4	ZL_V1	ZL_V2	ZL_V3	ZH_A1	ZH_A2	ZH_A3	ZH_A4	ZH_D1	ZH_D2	ZH_D3	ZH_D4	ZH_V1	ZH_V2	ZH_V3	ZH_V4
50
51		0.00890778		0.016479					0.0299	0.01429	0.0123778		0.047955						0.0494696	0.1289		0.0366037
52						0.0267027	0.0105011			0.00633994	0.00436863				0.0369963	0.0393644					0.0344966
53	0.0399002	0.00870533	0.0142371				0.0135014			0.00774882							0.0306061					0.0109011
54				0.0111566	0.0607061	0.0185019	0.010101				0.00686499	0.070493	0.00736196					0.00861719	0.00560996			0.0181018
55	0.0281439		0.00435614			0.0131013	0.0372037		0.0341272			0.0422958								0.3034		0.0292029
56	0.0122313				0.0307031		0.050405		0.0224765						0.0572943	0.0428957					0.0571943
57									0.0090731								0.0432086				0.0964904	0.0227023
58																0.00560864						0.0268027
59													0.0100204		0.00859914						0.00889911	0.0171017
60																						0.019902
61
62			0.00871228					0.0190981
63		0.00637716	0.0155121			0.0123012		0.0263974										0.0111517	0.00509996			0.139714
64			0.0247556	0.0108495		0.0757076		0.0574943			0.0041606	0.00569943		0.00998662				0.0207826	0.0104039
65	0.0149626				0.10121		0.0113011		0.0350552							0.0162027		0.0142944		0.0851	0.144086	0.124012
66			0.00658734					0.0225977	0.0136097						0.0162984		0.0331066	0.0160178				0.0630063
67			0.00945601			0.0227023	0.0080008	0.115188		0.00704438				0.0102955					0.00458996	0.1563		0.0646065
68	0.0194751		0.0126434	0.00880246	0.113611	0.0320032	0.0127013		0.03289	0.00684311			0.00797546	0.0107073	0.0110989	0.0214998		0.0470397	0.0133619		0.19918	0.157816
69													0.00777096				0.0393079
70	0.00380002												0.0125767
71
72
73
74
75
76
77
78
79																				0.0095
80
81																				0.009
82
83
84
85
86
87
88
89
90
91
92
93
94
95
96
97
98
99		0.012147	0.0186995	0.0103378				0.0136986	0.0317559	0.0470967	0.0335968							0.119728	0.0685435		0.0149985
100		0.0320883								0.0456878	0.048783	0.0507949		0.0548749					0.0924113
101	0.188695	0.0332017	0.0783043	0.0745138				0.0506949			0.123154			0.0721713	0.0231977			0.240775	0.167585	0.024	0.0233977
102			0.0563111		0.0464046	0.030103			0.111145	0.0125792		0.147385				0.162754	0.223145			0.0144	0.0426957	0.0180018
103		0.0503087	0.0553549	0.0747185				0.0594941		0.00875516	0.150094								0.133517			0.0181018
104	0.0874005				0.0291029	0.0285029			0.0911434	0.00694375		0.19588		0.0964687		0.102202		0.0646796		0.0087	0.020098	0.0113011
105		0.0126531		0.0465711							0.106199			0.0690827	0.156684				0.0722154
106											0.069586			0.0254298					0.0451856
107	0.00617504			0.0227226								0.0918908			0.10389	0.0220191			0.0452876
108				0.0121801					0.0186617		0.0421261	0.0608939					0.0284057		0.0320277
109																			0.0213178
110											0.0149782								0.0155039
111												0.0230977			0.0227977		0.00670134		0.0157079
112											0.0128979	0.0160984							0.0133619
113
114
115											0.00353651	0.00909909							0.00693594
116																			0.00407997
117
118
119								0.0246975		0.0251585								0.0159165	0.00316197
120		0.0367446	0.0821292							0.033008	0.0108176
121			0.118891					0.0468953		0.0208312	0.0171625							0.0870843	0.00836393	0.0136
122		0.054459		0.0380757	0.0689069	0.0763076		0.0980902	0.0659862		0.0217391			0.0828786		0.0790403	0.080216		0.00877193		0.0157984
123	0.105451	0.0559773	0.112091			0.0869087				0.0094596	0.0241315			0.0931741			0.0668134		0.00785394	0.0109	0.0134987
124			0.0961538		0.0728073	0.0855086		0.0308969	0.0633055		0.0176825	0.0209979				0.0508932	0.0453091				0.009999	0.0189019
125							0.00850085													0.0109		0.0123012
126															0.0490951
127		0.0146776												0.0171935			0.0143029					0.00550055
128			0.0124309			0.0237024									0.0151985	0.00581637
129		0.00992003	0.00722482			0.0182018
130		0.00678206				0.0143014
131
132
133
134
135
136
137
138	0.00570004							0.0143986													0.0079992	0.00610061
139	0.0079563							0.0191981									0.00690138		0.00356997	0.0113	0.0146985	0.0132013
140																						0.00390039
141																					0.0138986
142																				0.0097	0.00419958
143	0.00486878		0.00435614		0.0112011											0.00550478		0.00983374		0.0137		0.00780078
144
145
146
147
148
149	0.00391877
150
151
152
153
154
155
156
157
158																					0.00409959
159
160
161
162
163
164	0.00368127											0.00619938
165												0.00659934
166												0.00589941
167
168
169	0.00463128
170																					0.00349965
171	0.00403753		0.00446239		0.010401			0.00889911	0.00793896										0.00448796	0.0078	0.00729927
172																					0.00539946
173
174
175
176
177
178
179
180
181
182
183
184
185
186
187													0.00777096
188
189	0.00665004
190
191													0.0296524
192													0.0201431
193				0.0131013			0.0347035			0.0120761	0.00395257		0.12863	0.0213116				0.00709651
194		0.00749064								0.0181141	0.00540878		0.0451943		0.00969903	0.00768592				0.0116
195	0.0369315	0.0379593	0.0126434				0.0168017			0.0389454	0.0130019	0.010299	0.056544	0.0207969	0.0176982	0.0306398	0.0226045	0.0228102
196	0.0282627	0.0150825		0.0166837	0.0127013		0.0368037		0.0250541	0.0658146	0.0227793	0.0276972	0.0640082	0.0338721	0.0353965	0.0272123	0.0316063	0.0245337	0.00917993	0.0088	0.0118988	0.0191019
197	0.104501		0.071717		0.0851085	0.0684068	0.0745075	0.0531947	0.07774	0.172386		0.0642936	0.236401		0.120688	0.0951392	0.110522	0.0958029				0.019602
198		0.0431218	0.018487	0.122108	0.0306031		0.0167017	0.020098	0.0104134		0.0784273			0.102852					0.0611995	0.0831	0.0539946
199																					0.00639936
200										0.0187179
201										0.0135856
202
203
204
205
206
207
208
209
210
211
212
213
214
215
216	0.00415628
217
218	0.00486878
219																					0.00319968
220
221
222
223
224
225
226
227		0.00597226
228		0.0162972		0.0268168		0.0248025	0.0220022					0.00729927	0.0101227		0.0137986
229		0.0369471		0.0445241		0.0211021	0.0639064	0.0161984	0.0330962			0.00849915						0.0114558	0.00356997		0.0114989	0.0131013
230	0.0128251	0.0561798	0.0230557	0.0646878	0.0294029	0.0533053	0.0610061		0.0619652	0.010164	0.00603287		0.0347648	0.027386	0.010499	0.010698			0.00479396
231	0.0694692	0.0931268		0.153941	0.113211	0.123512	0.142414				0.0257957	0.0305969	0.0860941	0.0710388	0.0666933	0.0399875	0.0428086		0.0202978	0.0128	0.0337966	0.0317032
232	0.109726	0.118737	0.10561	0.165609	0.130513		0.187719	0.0960904	0.140324	0.108081	0.0509673	0.050295	0.13998	0.117574	0.110189	0.0807021	0.117223	0.152372	0.0388617	0.0328	0.0634937	0.0474047
233										0.0624937	0.0222592	0.020398			0.0363964	0.0484005				0.0091
234	0.00510628	0.0626582		0.0134084	0.020402		0.0651065	0.0472953		0.125692		0.0272973	0.0470348	0.0538454	0.0611939	0.0855837	0.0572114	0.0300081	0.00367197	0.0168	0.0310969
235	0.0403753	0.0775382	0.00339992	0.0198567	0.0234023		0.0884088	0.0543946	0.0306217		0.0360932									0.0078		0.0185019
236						0.0139014		0.0315968													0.0324968
237		0.0601275	0.0105185	0.022825	0.00960096	0.118312	0.0277028	0.0558944	0.0415507	0.0734628
238		0.0196376								0.0208312												0.0050005
239										0.00784945											0.00459954
240		0.00617471
241
242
243
244
245
246
247
248
249
250
251	0.00546253
252	0.00498753
253
254
255
256
257
258
259
260
261
262	0.00427503
263
264
265
266
267
268
269
270
271
272
273
274
275
276	0.0148438		0.00754356	0.0100307				0.0174983	0.0121662		0.00561681				0.00949905	0.00893228					0.00279972
277			0.00435614								0.00540878			0.00906002	0.00709929	0.0112173
278
279
280						0.0121012
281
282
283
284
285	0.00653129																				0.00279972
286
287
288
289
290
291
292
293
294
295
296
297
298
299
300
ZH	Zdirec, high-severity field
VL	Zdirec, low-severity field
A1-A4	tuberosphere, cultivar Agria
D1-D4	tuberosphere, cultivar David
V1-V4	tuberosphere, cultivar Valfi
