# Supplementary material for: Determination of Factors Associated with Natural Soil Suppressivity to Potato Common Scab
Source: PLoS One. 2015 Jan 22;10(1):e0116291. doi: 10.1371/journal.pone.0116291 (PMC4303419; doi:10.1371/journal.pone.0116291)
Supplement: S8 Table — (XLSX) [file pone.0116291.s008.xlsx]

## Sheet: 210nm
Table S8. HPLC profiles of extractable low-molecular-weight substances in the bulk soil and potato tuberosphere.
Rt [min], sample	VL_b1	VL_b2	VL_b3	VL_b4	VL_A1	VL_A2	VL_A3	VL_A4	VH_b1	VH_b2	VH_b3	VH_b4	VH_A1	VH_A2	VH_A3	VH_A4	ZL_b1	ZL_b2	ZL_b3	ZL_b4	ZL_A1	ZL_A2	ZL_A3	ZL_A4	ZH_b1	ZH_b2	ZH_b3	ZH_b4	ZH_A1	ZH_A2	ZH_A3	ZH_A4
2
2.017																												0.000674741
2.033																			0.00301233	0.00699914							0.00718523
2.05																															0.00776931
2.067																									0.00734571
2.083						0.0315194										0.0444585		0.00271271			0.00877445									0.0190958
2.1	0.0449832	0.119288	0.0110238		0.0607695		0.0171694	0.0319563	0.0267112		0.0150117	0.0249536	0.016614	0.0151111			0.00695811		0.00278837				0.0104832	0.00415197		0.00547838			0.0212885
2.117				0.0163985						0.0323102					0.0162438					0.00536043
2.133																						0.00853176
2.15																																0.00141117
2.167
2.183
2.2
2.217																								0.00169072
2.233				0.000681988														0.00176807				0.00719622
2.25											0.00030838																0.00131269
2.267					0.000382172
2.283																	0.000542073
2.3									0.00275801										0.00243363				0.00257259
2.317			0.000900244		0.000359017		0.000691046	0.00134479					0.000433851	0.000555022										0.00296331	0.000942037			0.00339313
2.333				0.00276824																0.00286625						0.000229026
2.35										0.00456932					0.0209542
2.367																															0.000206403
2.383																0.00357229		0.000833664
2.4						0.0036334		0.00233622									0.00158929					0.00356319	0.000770133				0.00225644
2.417
2.433			0.0023636																					0.00283605
2.45																				0.00178818								0.00325258
2.467		0.00544212								0.00635053		0.0114179																		0.00800696
2.483						0.0018871																					0.00136622		0.00812451			0.00517655
2.5					0.00601617									0.00294519			0.00194367						0.0013384
2.517				0.00449286														0.00122682	0.00202706			0.00313913						0.0020013
2.533																0.00102663				0.00215493				0.00287655
2.55		0.00659083									0.0204855
2.567						0.00296856																			0.0115581
2.583									0.0119661														0.00247574
2.6			0.00281913				0.00795328			0.00652884
2.617																	0.00157458					0.00228141					0.00240559		0.00541477
2.633					0.00568628											0.00118431
2.65	0.0143942	0.00780144																	0.00179211	0.00228901
2.667												0.0230749						0.00093655			0.00649831				0.010877			0.00103866
2.683															7.59785e-05								0.00471973								0.00868025
2.7			0.00276017							0.00581392			0.00350625	0.00374748										0.00404727		0.00478853
2.717																																0.000635402
2.733		0.00761129	0.00270393					0.00597114									0.00133094
2.75				0.00643239	0.00589339	0.00560292															0.00692274						0.0034095
2.767																			0.000561538			0.00194307
2.783							0.00324148			0.00326434								0.00114547		0.00112714									0.000742926
2.8	0.0110487											0.0202287	0.00238375
2.817														0.00254879	0.00326305		0.00114353									0.00421378
2.833																			0.000674117
2.85																						0.00271946	0.00317968	0.0035				0.00096732				0.000819888
2.867			0.00227575										0.00198029														0.00238197
2.883																		0.000401923
2.9				0.00520743						0.00216028							0.00131544
2.917					0.00197253			0.00289518																								0.000292108
2.933			0.00202904																	0.00166461
2.95						0.00470878			0.000840377										0.00235002		0.00293529						0.00246835
2.967		0.00291168
2.983					0.00264653
3				0.00331949														0.000541886				0.00214578
3.017							0.000623995																			0.00107956
3.033			0.000757967			0.00390358					0.00132989						0.000949057		0.00214227
3.05																				0.00133519								0.00120416
3.067
3.083
3.1		0.00070143				0.003572				0.0027668
3.117
3.133											0.00030444
3.15																			0.00351268
3.167					0.0161804
3.183															0.00867898
3.2									0.00930929											0.00372182		0.00695696
3.217												0.00948021	0.0126062										0.0180686
3.233			0.0114936													0.0650271
3.25																														0.0213501
3.267					0.0215056	0.004868	0.01345
3.283																						0.00733786
3.3					0.0210873																							0.00893281
3.317																																0.0158533
3.333																							0.00598796
3.35							0.0134738												0.0063686	0.00917684									0.0301254	0.0204896
3.367						0.00344772					0.00905458	0.0151969		0.025166	0.0137418			0.00788						0.0201361			0.0177282
3.383									0.0161069	0.0145878							0.0119943				0.0219339
3.4		0.0119746											0.0228412																		0.0371945
3.417	0.0537566																								0.047279
3.433
3.45						0.00629484		0.0179151																				0.00421663
3.467
3.483														0.00794933
3.5		0.0132442													0.00495324							0.00629685
3.517					0.00676125		0.00936906			0.00699967		0.00361192
3.533				0.0271449																	0.0231538					0.0217518				0.00574047
3.55
3.567															0.00485421
3.583													0.0147212			0.000295184				0.00644987
3.6										0.00359203
3.617												0.00212726					0.0124395															0.00407198
3.633						0.0034476		0.0130679							0.00416663				0.00626495										0.00747507
3.65				0.0244315	0.0114645																	0.00616394
3.667																				0.00719372				0.0126795				0.00538617
3.683																		0.00752893
3.7																0.00201785							0.00771441				0.0114049			0.003404
3.717									0.0100042					0.000254618															0.00584514
3.733			0.0228987												0.00485839
3.75						0.00187902							0.00703643
3.767	0.00530978						0.00163548
3.783								0.00765755														0.00808434
3.8
3.817
3.833																					0.00725368
3.85				0.0187227					0.00799971						0.00344548										0.00809565
3.867			0.0227261					0.00711489			0.0130505		0.0053477	0.0113134										0.00492955				0.00667268		0.00242854
3.883
3.9
3.917			0.0214745																							0.0114735					0.0112106	0.00206775
3.933							0.00123887	0.00680985									0.0124852													0.00215897
3.95		0.0106331																								0.0113106
3.967																												0.00789941
3.983
4						0.0164643
4.017			0.0183116
4.033		0.0108033						0.00564484											0.0134846
4.05				0.0122791
4.067																												0.00887325
4.083
4.1
4.117			0.0219744														0.0226712		0.0148355		0.0163022		0.0150286	0.039194	0.0256139				0.033595			0.0128973
4.133	0.0238367	0.0143683			0.0361728	0.0208609	0.00683087				0.0307648	0.0499537		0.0440544	0.0202838	0.0320731		0.0170713		0.0276186		0.0244647				0.0136085	0.0568691			0.0123769	0.0201235
4.15									0.0307239	0.0411577			0.0308646
4.167
4.183
4.2
4.217
4.233
4.25					0.0126501
4.267																0.00505404
4.283			0.00133026
4.3				0.00291784				0.0102771																			0.00112815
4.317		0.00404358				0.00333975							0.00428738
4.333
4.35
4.367
4.383
4.4
4.417										0.0108625
4.433
4.45																0.00550315
4.467													0.0112358		0.0159515								0.0141108		0.0225187
4.483	0.0155239				0.0141734			0.0276196		0.00912096		0.0127883		0.00584587			0.016501	0.0139078	0.00821015	0.0241402	0.00680638	0.015397		0.0298785
4.5			0.0174387			0.00596168																				0.00806494	0.0147727	0.00963706				0.0299046
4.517																															0.0176633
4.533
4.55								0.029025
4.567																0.000738539
4.583							0.0409776						0.00481269
4.6									0.0336781			6.92896e-05
4.617	0.00159823
4.633						0.00101177
4.65
4.667					0.0018937	0.000859114														0.00809889
4.683
4.7
4.717
4.733							0.042256																							0.113303
4.75								0.0389072						0.0159036		0.0264959
4.767		0.115952							0.0444754			0.0141415	0.0149296		0.0118972
4.783																				0.0246907												0.0827237
4.8
4.817
4.833							0.0300062	0.0298092
4.85											0.17763
4.867	0.0319953		0.0982754		0.0240217	0.0268979														0.0339843		0.0768157		0.0671239	0.0642299
4.883												0.0264715			0.0148418	0.0280016	0.0889548	0.0563074					0.0409697					0.06296			0.108743
4.9										0.0281285
4.917
4.933														0.0107608
4.95													0.00843419
4.967
4.983				0.1919
5
5.017																													0.262849
5.033
5.05						0.00809784
5.067
5.083																					0.156453					0.177174	0.170645	0.051926
5.1	0.0165248																0.0760774
5.117					0.0142242																		0.0338002
5.133										0.00975895				0.00744734				0.0614151	0.126155
5.15		0.00365178				0.00727084		0.00696028	0.0105729		0.0126251	0.0186411			0.00424277					0.0210278
5.167							0.00623971						0.00714324
5.183																														0.013505
5.2
5.217
5.233
5.25																						0.0589916			0.023674
5.267																								0.0331931
5.283	0.0143734				0.00493225	0.00215363											0.0188077				0.0153011
5.3			0.0154915				0.0108486	0.0216019	0.0231877		0.0250494	0.01871		0.0206674	0.0170347	0.0271621				0.0247426						0.015045		0.00711117	0.013617	0.0381845	0.0125375	0.0135667
5.317		0.0130637		0.0110291						0.0234629			0.0200337										0.0383535
5.333
5.35						0.000863654
5.367
5.383
5.4
5.417
5.433
5.45
5.467
5.483
5.5
5.517
5.533																							0.0880725	0.158908	0.109637
5.55					0.0748552									0.146291			0.12979	0.100539	0.0948191	0.124703	0.104702	0.117132					0.148792	0.0649137				0.0917354
5.567	0.103134		0.114083			0.0570139	0.087329		0.13335		0.135447	0.131643	0.155566		0.120836	0.162824										0.0894902			0.142954	0.13846	0.100001
5.583		0.114477		0.120469				0.140934		0.131473
5.6
5.617
5.633
5.65
5.667
5.683
5.7	0.0386974				0.0264114
5.717						0.0285506
5.733
5.75
5.767
5.783														0.00508792
5.8																	0.0214212							0.018599	0.0192244							0.0196083
5.817		0.0264656					0.0169272	0.0355937	0.00419818		0.00480187	0.00654016				0.0100191		0.018813	0.0242238	0.0161646	0.0232595	0.0208046				0.0263755	0.0217563	0.0166621	0.0234215	0.0145863	0.0209789
5.833			0.0190036	0.0276177	0.00407935					0.0157273													0.0106515
5.85						0.00718103
5.867
5.883													0.00120969
5.9	0.00657886													0.00137833											0.00558718
5.917															0.00390135					0.00225233
5.933						0.00041775			0.000196636
5.95																			0.00664557
5.967											0.00669424						0.000381905
5.983
6
6.017			0.00402739		0.00338702																		0.00745749				0.00267282
6.033						0.00172307						0.00766844
6.05									0.00208398		0.00781277																	0.000508912
6.067																						0.00305011
6.083										0.000828487						0.00578165
6.1	0.00669117								0.00194182
6.117						0.00109801							0.00284663				0.00145575
6.133
6.15
6.167	0.00552299													0.00295383						0.00625025				0.00955755	0.00700884					0.0165282		0.0211594
6.183
6.2																															0.0131095
6.217
6.233
6.25
6.267
6.283							0.0300117	0.0511427															0.0228585						0.0244207	0.0261346
6.3		0.0376254	0.0449821						0.0212575		0.0142732			0.0192607	0.0243849	0.0372968	0.0206454	0.0204661	0.0347253	0.0225717	0.0284327	0.020925					0.0284624	0.0228288				0.0311246
6.317	0.0134287			0.0279194						0.0248141		0.01241	0.013573											0.0194611	0.0174926	0.0340827					0.0313369
6.333					0.00993953
6.35
6.367
6.383
6.4
6.417																			0.0134108									0.00713429
6.433																	0.0251246				0.0257949				0.0272471	0.0220193					0.0189485
6.45														0.0217876				0.0171279
6.467	0.0215315				0.0170462								0.0264007							0.0136808
6.483			0.0370809	0.0340524		0.0136259						0.0209072
6.5
6.517					0.0164638			0.0359963			0.0226935	0.0205611									0.0271094
6.533							0.027615		0.0249203					0.0210684	0.0204834	0.0321214			0.0177819			0.0187055	0.0157718	0.0147889			0.01351	0.012528	0.0204205	0.0191667	0.0161324	0.0121579
6.55		0.0289599								0.0292698			0.0230926							0.0152888						0.0189026
6.567
6.583
6.6
6.617
6.633
6.65																					0.00314844			0.00462904				0.00277079
6.667																																0.00220974
6.683																	0.00208378
6.7											0.00155608
6.717
6.733																														0.000889805
6.75
6.767	0.0137496		0.0235176		0.0388543	0.0528793		0.0122919														0.0158864	0.0554895				0.00493269		0.00323368
6.783		0.0142116															0.00306724			0.00552536
6.8																			0.00530291
6.817																		0.00510924										0.00537938		0.000795846		0.00278239
6.833																					0.00396566					0.00527595
6.85			0.0195613				0.0145692	0.0170412							0.0115132										0.00250498						0.0032996
6.867	0.0156852	0.011003		0.020581							0.0163014			0.0106192		0.0135735													0.00330763
6.883									0.0263089	0.0167235		0.0122868	0.0106524
6.9
6.917
6.933
6.95
6.967
6.983						0.00510285
7																			0.00290817	0.0212368		0.00625117					0.0139989					0.00852533
7.017	0.00923228				0.00994262													0.00310082			0.0264399		0.0217374	0.00753073	0.0268896	0.0398936					0.0164089
7.033				0.00318891													0.00606723
7.05		0.00371067													0.00481835
7.067								0.00486635					0.00945755	0.0111116		0.00745457
7.083			0.00638117						0.0109251		0.00783387	0.0100218																	0.00628646	0.00619457
7.1							0.00729061
7.117																			0.00125441
7.133				0.00488223		0.00354322				0.004327													0.00277054
7.15		0.00402959			0.00170561																						0.00243943	0.00381381
7.167																		0.00487853			0.00126649	0.00187171				0.00231584
7.183																	0.00215532							0.0011848							0.00131422
7.2																0.00342133			0.00141591						0.000472554
7.217	0.00104214
7.233
7.25					0.00549085
7.267
7.283
7.3
7.317																							0.0077728
7.333												0.00538103							0.00767488	0.00776009	0.00480924			0.0130561						0.00715305
7.35																0.00575377	0.0091209					0.00889206
7.367											0.00664826							0.0135289									0.0152849
7.383	0.00920823	0.00660889			0.00859784	0.0120395		0.00575895	0.00907166																	0.0130166
7.4							0.00664062							0.0203565	0.00725477				0.00659287									0.0114785	0.00741649
7.417		0.00658235		0.004403									0.0206071								0.00479204				0.0108461					0.00641678		0.00995997
7.433			0.00606376							0.00866126						0.00324795															0.00723587
7.45
7.467
7.483
7.5
7.517																														0.0029907
7.533						0.0183043	0.0101242	0.00640758	0.020392					0.0469369	0.0128165				0.0084814
7.55	0.00396009	0.00901789		0.00438248	0.0165069					0.01797	0.00662347		0.0395001			0.0103721		0.010122										0.0073377
7.567			0.0107211														0.00524603						0.0499985		0.000271221		0.00383808				0.001209
7.583																				0.00570992
7.6																						0.00593257
7.617												0.0038204
7.633		0.00678382
7.65								0.00457977							0.00352693													0.00304028
7.667				0.00894355							0.00543237						0.0047062
7.683									0.00290951			0.00410724							0.00260563										0.00339484	0.00234464
7.7	0.00555581				0.00676283																			0.00206023
7.717		0.00686464																			0.0232323	0.0094582	0.0323287		0.0189428		0.0123325			0.0021682		0.00243075
7.733														0.00354456	0.00157359					0.0214243						0.0393987					0.00726026
7.75						0.00299047		0.00124245
7.767													0.00280672																0.00116095
7.783
7.8	0.00197776									0.00320533
7.817
7.833								0.000753664
7.85						0.00172272
7.867																														0.00237138
7.883			0.00411077			0.00170517																							0.00136881
7.9	0.00296378			0.00306813			0.00176469			0.00310469	0.00390332					0.00474055					0.00156478	0.00386967	0.00241222		0.00106796
7.917									0.00242173			0.00327374		0.00265915	0.00320462					0.00174713				0.00207561
7.933													0.00245921														0.00260244				0.00227708
7.95						0.000632022
7.967		0.00808367																0.0155246	0.0123385									0.0141578
7.983
8
8.017
8.033																											0.00216766
8.05		0.00839256	0.0147467		0.0202393		0.00594327	0.00359757									0.0106464				0.0321798	0.0119939	0.00415261	0.00566854	0.0142537			0.0128671				0.00826484
8.067	0.0438774			0.0206323		0.00851633			0.104459		0.017179	0.00681117		0.00853232	0.00523633	0.00404207				0.0073249						0.00586002			0.0152635	0.00408104	0.00858254
8.083		0.00811769								0.0252533			0.0159728
8.1
8.117
8.133
8.15																							0.00143964				0.00320995
8.167																			0.000600727
8.183			0.000340703								0.000997061											0.001319				0.00224633		8.68974e-05
8.2						0.00519492														0.00136218										0.000704716
8.217
8.233
8.25
8.267
8.283							0.00835532									0.00309053
8.3													0.00559369
8.317
8.333
8.35																					0.0560561			0.0270592								0.0274368
8.367																	0.0221031			0.0295605								0.0287525
8.383																										0.017771				0.0361619
8.4																													0.0277917
8.417			0.0270453				0.025381	0.0269356				0.0340007		0.0296371		0.0248454						0.0228658	0.0251694		0.0183729		0.0180831	0.0278394			0.0232576
8.433	0.0266598	0.0233437		0.0270959	0.0364059	0.022375			0.0283707	0.0270738	0.0241997				0.0285925			0.0246658	0.0215492
8.45													0.029158
8.467
8.483
8.5
8.517
8.533
8.55
8.567
8.583	0.0413282				0.0306011	0.0292	0.0340363	0.0405365													0.0180307	0.0182158		0.0145038	0.022595		0.0167951		0.0386147
8.6		0.0334467	0.0337479	0.0408096					0.0351198	0.0423524	0.0464383	0.0412491		0.0473129	0.0403148	0.0371908	0.0161424	0.0188421	0.0192866	0.0164922			0.0188723			0.0232381		0.0170786		0.0483627	0.0255933	0.0209941
8.617													0.0523007
8.633
8.65
8.667
8.683
8.7	0.0139889				0.0101753	0.00860209										0.00969341
8.717									0.00775355												0.00169726
8.733
8.75
8.767							0.00231829																	0.00148288			0.00264338		0.00203182	0.00373002	0.0024148
8.783												0.00365396		0.00614628	0.00193028
8.8																							0.00463245		0.00174066
8.817						0.00261733
8.833
8.85							0.00149214
8.867	0.00214939				0.0104258												0.00646796		0.0294327					0.00304103	0.000582338
8.883				0.000860715											0.000800069	0.0220018		0.0893251		0.00442286	0.00058228	0.00265937	0.00638283			0.00366755	0.00312232	0.0342594	0.000829156	0.00258202		0.0180816
8.9		0.00222101							0.00187747			0.000718704																			0.00335171
8.917								0.000646365
8.933			0.00129643				0.000299649
8.95
8.967				0.00171553						0.00360065			0.000983705									0.00364353							0.000705434
8.983	0.00411158							0.000400129	0.00382461					0.00340282										0.000371359	0.000907399
9						0.00536094					0.00547582		0.000891088				9.84315e-05
9.017												0.00384357																	0.000467213
9.033
9.05
9.067
9.083
9.1
9.117							0.0144198										0.0167049	0.0174322	0.0206419	0.0175924			0.0138253	0.016686	0.0115853		0.0121348	0.0190674				0.018175
9.133		0.00744612				0.0144557									0.0156156							0.0138149									0.0151067
9.15
9.167			0.0102236																			0.0135046
9.183					0.00760604																0.0102702
9.2		0.00721626						0.0103978	0.0147201		0.0146584																		0.0111172	0.0147013
9.217	0.00562053			0.0107302						0.0169973		0.00941003		0.0140263		0.0144935										0.0099235
9.233													0.014356
9.25							0.0168245															0.0134337			0.0137814
9.267															0.0166511																0.0165116
9.283
9.3
9.317				0.00781339	0.0191558			0.00626957			0.00657903																		0.00719606
9.333			0.00803291													0.0155351					0.0159191		0.0304893							0.00840359
9.35							0.0228358							0.0144716			0.03412	0.038013	0.0401439	0.0262342		0.0186389		0.0253048	0.0193531	0.0133491	0.0187884	0.0337316				0.0343232
9.367	0.00390389												0.0106087		0.023485																0.0253874
9.383		0.00726689
9.4						0.01061
9.417
9.433								0.000353921																						0.00326381
9.45
9.467		0.00449524			0.00672048	0.0102593					0.00233344
9.483	0.00183998		0.000262044	0.00289381								0.00264067																	0.00247078
9.5									0.00118996														0.00477396
9.517										0.00134075															0.00039472
9.533
9.55				0.00194164		0.00838476
9.567
9.583
9.6												0.00195744
9.617
9.633
9.65		0.00428602				0.0072507																				0.00318924
9.667	0.00540363		0.00592733		0.0073487						0.00357892							0.00354488						0.00495303						0.00949157
9.683				0.00648395			0.00602937	0.0050912		0.00507792									0.00318168		0.00274271	0.00317566			0.00429126			0.00431181	0.00238238		0.00496262	0.00547155
9.7												0.00283092	0.00599567	0.00544851	0.00729095	0.005871				0.00557005			0.00296324
9.717									0.00412512																		0.00538999
9.733
9.75																						0.00285945
9.767						0.00151301																							0.0020618
9.783
9.8
9.817
9.833																0.0155281					0.0125945
9.85
9.867																		0.0625579	0.0369406									0.0415526
9.883
9.9
9.917
9.933
9.95																					0.023225
9.967			0.0315548				0.0304813	0.0300012							0.0385875		0.0271172		0.0221592	0.0527792		0.0325388	0.0422339	0.024783	0.0281483	0.0349235	0.0331928	0.0204899	0.0228451			0.0224599
9.983	0.0332888	0.0318065		0.0305816	0.0434367	0.0613732			0.0304989	0.0415949	0.0254528	0.0283414	0.0339177	0.0329785		0.0316024														0.0264699	0.0242509
10
10.017
10.033
10.05
10.067
10.083
10.1
10.117
10.133
10.15						0.0130431
10.167																	0.0228707				0.0159859		0.0127631	0.0240057	0.023488		0.0198354
10.183			0.0142256				0.0203399	0.0140976						0.0231436	0.0264934			0.0197957	0.022244	0.017375		0.0203518				0.0172965		0.0244935			0.0270936	0.0281719
10.2	0.00789907	0.00976244		0.0112727	0.00645754				0.00992655	0.0113743	0.00892886	0.0187531	0.0200645			0.0092949													0.0138193	0.0161073
10.217
10.233
10.25
10.267																		0.00991972
10.283
10.3					0.000593844
10.317
10.333
10.35
10.367
10.383
10.4
10.417
10.433
10.45	0.106384		0.102557		0.076251	0.115454	0.163753	0.114979									0.11484	0.108942	0.113465		0.0801345	0.118758	0.094338	0.116436	0.110662		0.0866777	0.12717		0.132891		0.140692
10.467		0.079176		0.107888					0.0988036	0.118674	0.100764	0.143801	0.139099	0.137972	0.154508	0.0896818				0.0957355						0.0858021			0.0954135		0.138182
10.483
10.5
10.517
10.533
10.55
10.567
10.583
10.6
10.617
10.633									0.0106485		0.010119							0.00680221
10.65								0.00883696											0.0102569									0.0109043
10.667	0.010832		0.011387			0.0177474						0.0169558								0.0116759	0.00380505	0.0105879								0.0126587
10.683				0.0107567	0.0174838					0.0133219													0.0125803				0.0068804
10.7																0.00910568										0.00362931
10.717
10.733
10.75
10.767
10.783
10.8					0.0471807	0.0482157		0.0258091								0.0257718
10.817		0.0275558	0.0360249									0.0384852		0.0311877	0.0359235														0.0228118	0.0321409
10.833				0.029748							0.029981							0.0239376	0.0266938
10.85	0.0432842						0.0324833										0.0306884				0.0431076	0.0375785		0.0622572
10.867									0.0260652				0.0318086							0.0529746			0.0522801		0.0754056			0.0374911			0.0393632	0.056257
10.883										0.0428802
10.9																										0.0640632	0.0633461
10.917
10.933
10.95
10.967
10.983
11
11.017							0.00539842												0.00570205
11.033		0.00477559		0.00542308		0.011758		0.0033412																						0.00708721
11.05	0.00928033										0.00909942			0.00239313		0.00562863	0.00660397	0.00502392		0.0257331	0.019435	0.0103421	0.021875	0.0297026					0.00261869			0.023813
11.067			0.00474448						0.00570916	0.0123353		0.00431423			0.00327085										0.0350577	0.0182431	0.00909076	0.00990613			0.0115993
11.083													0.00489767
11.1
11.117
11.133
11.15
11.167
11.183
11.2
11.217
11.233																0.000417201											0.000967429
11.25						0.00926568			0.00177122
11.267		0.00396311								0.00337196	0.0033043
11.283
11.3					0.0057611
11.317	0.0089851																												0.00518618
11.333				0.00633031		0.00641959		0.00536802
11.35																						0.00657173
11.367		0.00492598					0.013547																0.00414985
11.383	0.0097235		0.0080289											0.00624481		0.00278917	0.0117546	0.0170409	0.0157622	0.0130095	0.00521863			0.0123598					0.00602787
11.4		0.00469976							0.00518455		0.00634545		0.00653887		0.0166984										0.0122724		0.0130058	0.0163201		0.00686405	0.00930699	0.0164134
11.417												0.00782121														0.0102705
11.433
11.45
11.467										0.00953098
11.483			0.00327987																				0.00378636
11.5	0.0080449										0.00553482			0.00229203
11.517		0.00174326			0.00373377	0.0063334		0.00368758																						0.0060856
11.533									0.00249691			0.00674058				0.000794143
11.55																													0.00180533
11.567
11.583
11.6
11.617
11.633
11.65
11.667	0.0384925				0.0191038		0.120414	0.0473314									0.102944	0.110121	0.108783		0.0674791	0.0906986	0.0606174	0.104812	0.0916574		0.0674716	0.118226				0.131973
11.683		0.0285239	0.0622989			0.0387988			0.041301	0.0617599	0.0538877	0.0617347	0.0797964	0.090216	0.127091	0.0417203				0.0723688						0.0669824			0.0364672	0.0559369	0.102501
11.7				0.0362304
11.717
11.733
11.75
11.767
11.783
11.8
11.817
11.833
11.85
11.867										0.00880423
11.883
11.9
11.917
11.933
11.95						0.0199154
11.967	0.017794				0.0110201		0.0178244	0.0130714											0.0148032		0.00830185	0.0141722	0.00901305	0.01338	0.012295		0.00906778
11.983		0.00971181	0.0168178	0.0122716					0.0176269		0.0176494			0.0190154		0.0123066	0.0109292	0.0136825		0.0133769						0.00904722		0.0162254		0.0169998		0.0193085
12										0.0205771		0.0220754	0.0165901		0.0214181														0.0149535		0.0158605
12.017
12.033
12.05
12.067
12.083
12.1		0.00302514
12.117					0.00558548
12.133																							0.00394573
12.15
12.167																					0.0031031						0.00142198
12.183								0.000601779												0.0056794		0.00141214			0.00164976	0.00742232
12.2																	0.000684942												0.000643069
12.217															0.00102577	0.000631889
12.233																							0.000494294
12.25
12.267				0.00068459																										0.00228492
12.283																											0.00182714				0.000904616
12.3
12.317
12.333	0.00393176				0.00371335
12.35							0.00997459															0.00256769
12.367		0.00549566							0.00806387			0.00742677																		0.00844901
12.383											0.00505724				0.00489139	0.00694405																0.00298178
12.4													0.00476997										0.00439412						0.00595684
12.417																	0.00392004		0.00576008					0.00203434			0.00227554
12.433	0.00398845					0.00600795								0.00505996
12.45																			0.00568929							0.00336536		0.00344005
12.467					0.00395184															0.00553598	0.00194439
12.483									0.00283293									0.00356547				0.00485502			0.00269448							0.00389618
12.5																							0.00331414
12.517
12.533	0.00419936							0.0352149					0.00472058
12.55						0.0107044															0.00177576							0.00328854
12.567																									0.00319801
12.583																						0.00579977
12.6					0.00844474																					0.00465632
12.617			0.0216076				0.01379						0.00478146				0.00649213
12.633		0.00838774																		0.00217749				0.00380975				0.00382727				0.00605018
12.65	0.00604749			0.0126031		0.0106024				0.0235664	0.0136748				0.0061793				0.00508478				0.00590486						0.00740236
12.667					0.00657576				0.00897462			0.0114884									0.00210764						0.00443277
12.683											0.0136117			0.00537415		0.0091558		0.00463369
12.7																															0.00962548
12.717																										0.00429343
12.733									0.0072757						0.00549103
12.75						0.00829374							0.00113567						0.00544097	0.000802744								0.00419147
12.767																											0.00306578			0.0213026		0.00519299
12.783		0.00611259			0.00583177									0.00268604				0.00470554
12.8	0.00388586															0.00789425	0.00485763
12.817																							0.00201031								0.00882264
12.833																						0.00184381
12.85		0.00375856																	0.00374896		0.00101817
12.867				0.00718808									0.0014649							0.00371885
12.883									0.00567574																			0.00199939
12.9												0.0069001				0.00487997	0.00421522												0.00311375
12.917		0.00147562			0.0026009
12.933	0.00462678								0.00525202					0.000593649
12.95										0.0102001
12.967															0.00594742						0.00282516		0.00410155	0.00140277	0.00284865
12.983						0.00664844														0.00343275						0.00397493
13					0.00285881						0.00387738		0.00178933									0.000844238
13.017		0.00152158														0.00363948											0.00239481
13.033
13.05			0.000301389
13.067														0.00178085
13.083
13.1													0.00111433								0.000542041
13.117						0.00950661																		0.00136828	0.000856111		0.00594009
13.133	0.00668823
13.15											0.00316005							0.00157003					0.00357726					0.00369722				0.00329964
13.167							0.0027378	0.00213176		0.00364938		0.00366279					0.00394316		0.00183715							0.00239915
13.183			0.0033984		0.0112245	0.00794165															0.000779176	0.00452267			0.000339244
13.2		0.00323981								0.00342779			0.00145503		0.00172159	0.0040855															0.000676611
13.217				0.00401962																										0.00226594
13.233	0.00388133							0.000649558																					0.00415982
13.25									0.00351586
13.267																0.00343747				0.00264354
13.283												0.00398085
13.3					0.00423044
13.317											0.00336917						0.00624026
13.333										0.00161369
13.35						0.00595723										0.00138762
13.367		0.00216437																				0.0080973
13.383									0.00374233
13.4			0.0025979		0.00277773							0.00550012																	0.00402861
13.417											0.0019683
13.433														0.00965963	0.00579043
13.45
13.467
13.483
13.5
13.517	0.0179113
13.533							0.0158915	0.0111066															0.0254682	0.021642
13.55																	0.0257577	0.0326163	0.0215042	0.0260888	0.0176998	0.0223613			0.0211083		0.0180466	0.0168275
13.567		0.0155266	0.00573018			0.0611945						0.0109228	0.00929685													0.0188231						0.0350584
13.583				0.0122607	0.0456016				0.0115664	0.0168583	0.010454			0.0104703	0.0105315															0.00789083	0.0228053
13.6																0.0306924													0.011035
13.617
13.633
13.65
13.667
13.683
13.7
13.717
13.733	0.00192694				0.00149723					0.00176103					0.00460012
13.75			0.00145582
13.767								0.00190112	0.000394212			0.00083591								0.00316837								0.00153102
13.783													0.00111036									0.00382053					0.00226084
13.8																														0.00121155
13.817		0.000711172	0.000850929																					0.00188358	0.000521542
13.833				0.00346001		0.00581986					0.00171295				0.00248													0.0017227				0.000450787
13.85																	0.000455597			0.00241933	0.000203637
13.867	0.00379375															0.00128411			0.0012569
13.883					0.00324								0.00106033
13.9			0.00111368											0.0009597				0.000374468	0.00123707												0.000199747
13.917							0.00715218																									0.000120175
13.933	0.00392353
13.95								0.00412011									0.000858226
13.967		0.0031996			0.00332893				0.0029221	0.00546188						0.00534622					0.000383145	0.00134331				0.000574432
13.983											0.00497093	0.00365569		0.00166857									0.00355673		0.000613389
14			0.00182173										0.00134385		0.00363263														0.00431769	0.00562563
14.017																											0.00050758
14.033				0.00107043		0.00461524
14.05
14.067
14.083
14.1
VH	Vyklantice, high-severity field						b1-b4	bulk soil
VL	Vyklantice, low-severity field						A1-A4	tuberosphere, cultivar Agria
ZH	Zdrec, high-severity field
ZL	Zdrec, low-severity field
